# Supplementary material for: MUC16 as a serum-based prognostic indicator of prometastatic gastric cancer
Source: Sci Rep. 2024 Jul 2;14:15173. doi: 10.1038/s41598-024-64798-8 (PMC11220052; doi:10.1038/s41598-024-64798-8)
Supplement: Supplementary file 2 — Supplementary Information 2. [file 41598_2024_64798_MOESM2_ESM.xlsx]

## Sheet: Table S1
Table S1. Protein assay list (Immuno-Oncology, inflammation and Oncology II panel )
Panel	UnitProtID	Gene ID	Protein Assay
Immuno-Oncology	P00813	ADA	Adenosine deaminase
Immuno-Oncology	Q9Y653	ADGRG1	Adhesion G-protein coupled receptor G1
Immuno-Oncology	Q15389	ANGPT1	Angiopoietin-1
Immuno-Oncology	O15123	ANGPT2	Angiopoietin-2
Immuno-Oncology	P05089	ARG1	Arginase-1
Immuno-Oncology	Q16790	CAIX	Carbonic anhydrase 9
Immuno-Oncology	Q14790	CASP-8	Caspase-8
Immuno-Oncology	Q92583	CCL17	C-C motif chemokine 17
Immuno-Oncology	Q99731	CCL19	C-C motif chemokine 19
Immuno-Oncology	P78556	CCL20	C-C motif chemokine 20
Immuno-Oncology	P55773	CCL23	C-C motif chemokine 23
Immuno-Oncology	P10147	CCL3	C-C motif chemokine 3
Immuno-Oncology	P13236	CCL4	C-C motif chemokine 4
Immuno-Oncology	Q9BZW8	CD244	Natural killer cell receptor 2B4
Immuno-Oncology	P26842	CD27	CD27 antigen
Immuno-Oncology	P10747	CD28	T-cell-specific surface glycoprotein CD28
Immuno-Oncology	P01730	CD4	T-cell surface glycoprotein CD4
Immuno-Oncology	P25942	CD40	CD40L receptor
Immuno-Oncology	P29965	CD40-L	CD40 ligand
Immuno-Oncology	P06127	CD5	T-cell surface glycoprotein CD5
Immuno-Oncology	P32970	CD70	CD70 antigen
Immuno-Oncology	Q01151	CD83	CD83 antigen
Immuno-Oncology	P01732	CD8A	T-cell surface glycoprotein CD8 alpha chain
Immuno-Oncology	O95727	CRTAM	Cytotoxic and regulatory T-cell molecule
Immuno-Oncology	P09603	CSF-1	Macrophage colony-stimulating factor 1
Immuno-Oncology	P78423	CX3CL1	Fractalkine
Immuno-Oncology	P09341	CXCL1	C-X-C motif chemokine 1
Immuno-Oncology	P02778	CXCL10	C-X-C motif chemokine 10
Immuno-Oncology	O14625	CXCL11	C-X-C motif chemokine 11
Immuno-Oncology	P48061	CXCL12	Stromal cell-derived factor 1
Immuno-Oncology	O43927	CXCL13	C-X-C motif chemokine 13
Immuno-Oncology	P42830	CXCL5	C-X-C motif chemokine 5
Immuno-Oncology	Q07325	CXCL9	C-X-C motif chemokine 9
Immuno-Oncology	P07585	DCN	Decorin
Immuno-Oncology	P01133	EGF	Pro-epidermal growth factor
Immuno-Oncology	P48023	FASLG	Tumor necrosis factor ligand superfamily member 6
Immuno-Oncology	P09038	FGF2	Fibroblast growth factor 2
Immuno-Oncology	P09382	Gal-1	Galectin-1
Immuno-Oncology	O00182	Gal-9	Galectin-9
Immuno-Oncology	P12544	GZMA	Granzyme A
Immuno-Oncology	P10144	GZMB	Granzyme B
Immuno-Oncology	P20718	GZMH	Granzyme H
Immuno-Oncology	P14210	HGF	Hepatocyte growth factor
Immuno-Oncology	P09601	HO-1	Heme oxygenase 1
Immuno-Oncology	O75144	ICOSLG	ICOS ligand
Immuno-Oncology	P01579	IFN-gamma	Interferon gamma
Immuno-Oncology	P01583	IL-1 alpha	Interleukin-1 alpha
Immuno-Oncology	P22301	IL10	Interleukin-10
Immuno-Oncology	P29460	IL12	Interleukin-12
Immuno-Oncology	P42701	IL12RB1	Interleukin-12 receptor subunit beta-1
Immuno-Oncology	P35225	IL13	Interleukin-13
Immuno-Oncology	P40933	IL15	Interleukin-15
Immuno-Oncology	Q14116	IL18	Interleukin-18
Immuno-Oncology	P60568	IL2	Interleukin-2
Immuno-Oncology	O95760	IL33	Interleukin-33
Immuno-Oncology	P05112	IL4	Interleukin-4
Immuno-Oncology	P05113	IL5	Interleukin-5
Immuno-Oncology	P05231	IL6	Interleukin-6
Immuno-Oncology	P13232	IL7	Interleukin-7
Immuno-Oncology	P10145	IL8	Interleukin-8
Immuno-Oncology	P43629	KIR3DL1	Killer cell immunoglobulin-like receptor 3DL1
Immuno-Oncology	Q13241	KLRD1	Natural killer cells antigen CD94
Immuno-Oncology	P18627	LAG3	Lymphocyte activation gene 3 protein
Immuno-Oncology	Q9UQV4	LAMP3	Lysosome-associated membrane glycoprotein 3
Immuno-Oncology	P01137	LAP TGF-beta-1	Latency-associated peptide transforming growth factor beta-1
Immuno-Oncology	P13500	MCP-1	C-C motif chemokine 2
Immuno-Oncology	P80075	MCP-2	C-C motif chemokine 8
Immuno-Oncology	P80098	MCP-3	C-C motif chemokine 7
Immuno-Oncology	Q99616	MCP-4	C-C motif chemokine 13
Immuno-Oncology	Q29983	MIC-A/B	MHC class I polypeptide-related sequence A/B
Immuno-Oncology	P39900	MMP12	Macrophage metalloproteinase-12
Immuno-Oncology	P09237	MMP7	Matrix metalloproteinase-7
Immuno-Oncology	Q8WXI7	MUC-16	Mucin-16
Immuno-Oncology	O76036	NCR1	Natural cytotoxicity triggering receptor
Immuno-Oncology	P29474	NOS3	Nitric oxide synthase, endothelial
Immuno-Oncology	Q15116	PDCD1	Programmed cell death protein 1
Immuno-Oncology	P01127	PDGF subunit B	Platelet-derived growth factor subunit B
Immuno-Oncology	Q9NZQ7	PD-L1	Programmed cell death 1 ligand 1
Immuno-Oncology	Q9BQ51	PD-L2	Programmed cell death 1 ligand 2
Immuno-Oncology	P49763	PGF	Placenta growth factor
Immuno-Oncology	P21246	PTN	Pleiotrophin
Immuno-Oncology	Q02763	TIE2	Angiopoietin-1 receptor
Immuno-Oncology	P01375	TNF	Tumor necrosis factor
Immuno-Oncology	Q9NP84	TNFRSF12A	Tumor necrosis factor receptor superfamily member 12A
Immuno-Oncology	O75509	TNFRSF21	Tumor necrosis factor receptor superfamily member 21
Immuno-Oncology	P43489	TNFRSF4	Tumor necrosis factor receptor superfamily member 4
Immuno-Oncology	Q07011	TNFRSF9	Tumor necrosis factor receptor superfamily member 9
Immuno-Oncology	O43557	TNFSF14	Tumor necrosis factor ligand superfamily member 14
Immuno-Oncology	P50591	TRAIL	TNF-related apoptosis-inducing ligand
Immuno-Oncology	O43508	TWEAK	Tumor necrosis factor ligand superfamily member 12
Immuno-Oncology	P15692	VEGFA	Vascular endothelial growth factor A
Immuno-Oncology	P35968	VEGFR-2	Vascular endothelial growth factor receptor 2
Inflammation	Q13541	4E-BP1	Eukaryotic translation initiation factor 4E-binding protein 1
Inflammation	P00813	ADA	Adenosine Deaminase
Inflammation	Q5T4W7	ARTN	Artemin
Inflammation	O15169	AXIN1	Axin-1
Inflammation	P01138	Beta-NGF	Beta-nerve growth factor
Inflammation	Q14790	CASP-8	Caspase-8
Inflammation	P51671	CCL11	Eotaxin
Inflammation	Q99731	CCL19	C-C motif chemokine 19
Inflammation	P78556	CCL20	C-C motif chemokine 20
Inflammation	P55773	CCL23	C-C motif chemokine 23
Inflammation	O15444	CCL25	C-C motif chemokine 25
Inflammation	Q9NRJ3	CCL28	C-C motif chemokine 28
Inflammation	P10147	CCL3	C-C motif chemokine 3
Inflammation	P13236	CCL4	C-C motif chemokine 4
Inflammation	Q9BZW8	CD244	Natural killer cell receptor 2B4
Inflammation	P25942	CD40	CD40L receptor
Inflammation	P06127	CD5	T-cell surface glycoprotein CD5
Inflammation	P30203	CD6	T cell surface glycoprotein CD6 isoform
Inflammation	P01732	CD8A	T-cell surface glycoprotein CD8 alpha chain
Inflammation	Q9H5V8	CDCP1	CUB domain-containing protein 1
Inflammation	P09603	CSF-1	Macrophage colony-stimulating factor 1
Inflammation	P28325	CST5	Cystatin D
Inflammation	P78423	CX3CL1	Fractalkine
Inflammation	P09341	CXCL1	C-X-C motif chemokine 1
Inflammation	P02778	CXCL10	C-X-C motif chemokine 10
Inflammation	O14625	CXCL11	C-X-C motif chemokine 11
Inflammation	P42830	CXCL5	C-X-C motif chemokine 5
Inflammation	P80162	CXCL6	C-X-C motif chemokine 6
Inflammation	Q07325	CXCL9	C-X-C motif chemokine 9
Inflammation	Q8NFT8	DNER	Delta and Notch-like epidermal growth factor-related receptor
Inflammation	P80511	EN-RAGE	Protein S100-A12
Inflammation	O95750	FGF-19	Fibroblast growth factor 19
Inflammation	Q9NSA1	FGF-21	Fibroblast growth factor 21
Inflammation	Q9GZV9	FGF-23	Fibroblast growth factor 23
Inflammation	P12034	FGF-5	Fibroblast growth factor 5
Inflammation	P49771	Flt3L	Fms-related tyrosine kinase 3 ligand
Inflammation	P39905	GDNF	Glial cell line-derived neurotrophic factor
Inflammation	P14210	HGF	Hepatocyte growth factor
Inflammation	P01579	IFN-gamma	Interferon gamma
Inflammation	P01583	IL-1 alpha	Interleukin-1 alpha
Inflammation	P22301	IL10	Interleukin-10
Inflammation	Q13651	IL-10RA	Interleukin-10 receptor subunit alpha
Inflammation	Q08334	IL-10RB	Interleukin-10 receptor subunit beta
Inflammation	P29460	IL-12B	Interleukin-12 subunit beta
Inflammation	P35225	IL-13	Interleukin-13
Inflammation	Q13261	IL-15RA	Interleukin-15 receptor subunit alpha
Inflammation	Q16552	IL-17A	Interleukin-17A
Inflammation	Q9P0M4	IL-17C	Interleukin-17C
Inflammation	Q14116	IL-18	Interleukin-18
Inflammation	Q13478	IL-18R1	Interleukin-18 receptor 1
Inflammation	P60568	IL-2	Interleukin-2
Inflammation	Q9NYY1	IL-20	Interleukin-20
Inflammation	Q9UHF4	IL-20RA	Interleukin-20 receptor subunit alpha
Inflammation	Q8N6P7	IL-22 RA1	Interleukin-22 receptor subunit alpha-1
Inflammation	Q13007	IL-24	Interleukin-24
Inflammation	P14784	IL-2RB	Interleukin-2 receptor subunit beta
Inflammation	O95760	IL-33	Interleukin-33
Inflammation	P05112	IL-4	Interleukin-4
Inflammation	P05113	IL5	Interleukin-5
Inflammation	P05231	IL6	Interleukin-6
Inflammation	P13232	IL-7	Interleukin-7
Inflammation	P10145	IL-8	Interleukin-8
Inflammation	P01137	LAP TGF-beta-1	Latency-associated peptide transforming growth factor beta-1
Inflammation	P15018	LIF	Leukemia inhibitory factor
Inflammation	P42702	LIF-R	Leukemia inhibitory factor receptor
Inflammation	P13500	MCP-1	Monocyte chemotactic protein 1
Inflammation	P80075	MCP-2	Monocyte chemotactic protein 2
Inflammation	P80098	MCP-3	Monocyte chemotactic protein 3
Inflammation	Q99616	MCP-4	Monocyte chemotactic protein 4
Inflammation	P03956	MMP-1	Matrix metalloproteinase-1
Inflammation	P09238	MMP-10	Matrix metalloproteinase-10
Inflammation	Q99748	NRTN	Neurturin
Inflammation	P20783	NT-3	Neurotrophin-3
Inflammation	O00300	OPG	Osteoprotegerin
Inflammation	P13725	OSM	Oncostatin-M
Inflammation	Q9NZQ7	PD-L1	Programmed cell death 1 ligand 1
Inflammation	P21583	SCF	Stem cell factor
Inflammation	Q8IXJ6	SIRT2	SIR2-like protein 2
Inflammation	Q13291	SLAMF1	Signaling lymphocytic activation molecule
Inflammation	P50225	ST1A1	Sulfotransferase 1A1
Inflammation	O95630	STAMBP	STAM-binding protein
Inflammation	P01135	TGF-alpha	Transforming growth factor alpha
Inflammation	P01375	TNF	Tumor necrosis factor
Inflammation	P01374	TNFB	TNF-beta
Inflammation	Q07011	TNFRSF9	Tumor necrosis factor receptor superfamily member 9
Inflammation	O43557	TNFSF14	Tumor necrosis factor ligand superfamily member 14
Inflammation	P50591	TRAIL	TNF-related apoptosis-inducing ligand
Inflammation	O14788	TRANCE	TNF-related activation-induced cytokine
Inflammation	Q969D9	TSLP	Thymic stromal lymphopoietin
Inflammation	O43508	TWEAK	Tumor necrosis factor (Ligand) superfamily, member 12
Inflammation	P00749	uPA	Urokinase-type plasminogen activator
Inflammation	P15692	VEGF-A	Vascular endothelial growth factor A
Oncology II	P21589	5'-NT	5'-nucleotidase
Oncology II	P00519	ABL1	Tyrosine-protein kinase ABL1
Oncology II	P78325	ADAM8	Disintegrin and metalloproteinase domain-containing protein 8
Oncology II	Q8TE58	ADAM-TS 15	A disintegrin and metalloproteinase with thrombospondin motifs 15
Oncology II	P04083	ANXA1	Annexin A1
Oncology II	P15514	AREG	Amphiregulin
Oncology II	Q16790	CAIX	Carbonic anhydrase IX
Oncology II	O95971	CD160	CD160 antigen
Oncology II	Q9UJ71	CD207	C-type lectin domain family 4 member K
Oncology II	P26842	CD27	CD27 antigen
Oncology II	P09326	CD48	CD48 antigen
Oncology II	P32970	CD70	CD70 antigen
Oncology II	P38936	CDKN1A	Cyclin-dependent kinase inhibitor 1
Oncology II	P06731	CEA	Carcinoembryonic antigen
Oncology II	P13688	CEACAM1	Carcinoembryonic antigen-related cell adhesion molecule 1
Oncology II	P16870	CPE	Carboxypeptidase E
Oncology II	Q9UBG3	CRNN	Cornulin
Oncology II	O60911	CTSV	Cathepsin L2
Oncology II	O43927	CXCL13	C-X-C motif chemokine 13
Oncology II	Q6UXB2	CXL17	VEGF-co regulated chemokine 1
Oncology II	O00622	CYR61	Protein CYR61
Oncology II	O00548	DLL1	Delta-like protein 1
Oncology II	P01133	EGF	Pro-epidermal growth factor
Oncology II	P29317	EPHA2	Ephrin type-A receptor 2
Oncology II	P04626	ErbB2/HER2	Receptor tyrosine-protein kinase erbB-2
Oncology II	P21860	ErbB3/HER3	Receptor tyrosine-protein kinase erbB-3
Oncology II	Q15303	ErbB4/HER4	Receptor tyrosine-protein kinase erbB-4
Oncology II	Q9NQ30	ESM-1	Endothelial cell-specific molecule 1
Oncology II	Q13158	FADD	FAS-associated death domain protein
Oncology II	P48023	FasL	Fas antigen ligand
Oncology II	Q6BAA4	FCRLB	Fc receptor-like B
Oncology II	Q14512	FGF-BP1	Fibroblast growth factor-binding protein 1
Oncology II	P15328	FR-alpha	Folate receptor alpha
Oncology II	P41439	FR-gamma	Folate receptor gamma
Oncology II	P09958	FUR	Furin
Oncology II	P09382	Gal-1	Galectin-1
Oncology II	P35052	GPC1	Glypican-1
Oncology II	Q14956	GPNMB	Transmembrane glycoprotein NMB
Oncology II	P10144	GZMB	Granzyme B
Oncology II	P20718	GZMH	Granzyme H
Oncology II	P14210	HGF	Hepatocyte growth factor
Oncology II	Q9UBX7	hK11	Kallikrein-11
Oncology II	Q9P0G3	hK14	Kallikrein-14
Oncology II	O60259	hK8	Kallikrein-8
Oncology II	O75144	ICOSLG	ICOS ligand
Oncology II	P15260	IFN-gamma-R1	Interferon gamma receptor 1
Oncology II	P08069	IGF1R	Insulin-like growth factor 1 receptor
Oncology II	P05231	IL6	Interleukin-6
Oncology II	P06756	ITGAV	Integrin alpha-V
Oncology II	P18084	ITGB5	Integrin beta-5
Oncology II	Q9UKR3	KLK13	Kallikrein-13
Oncology II	Q9HBG7	LY9	T-lymphocyte surface antigen Ly-9
Oncology II	P07948	LYN	Tyrosine-protein kinase Lyn
Oncology II	O95274	LYPD3	Ly6/PLAUR domain-containing protein 3
Oncology II	Q99717	MAD homolog 5	Mothers against decapentaplegic homolog 5
Oncology II	P50579	MetAP 2	Methionine aminopeptidase 2
Oncology II	Q16674	MIA	Melanoma-derived growth regulatory protein
Oncology II	Q29983	MIC-A/B	MHC class I polypeptide-related sequence A/B
Oncology II	P21741	MK	Midkine
Oncology II	Q13421	MSLN	Mesothelin
Oncology II	Q8WXI7	MUC-16	Mucin-16
Oncology II	O00592	PODXL	Podocalyxin
Oncology II	P01298	PPY	Pancreatic prohormone
Oncology II	Q96NY8	PVRL4	Nectin-4
Oncology II	P07949	RET	Proto-oncogene tyrosine-protein kinase receptor Ret
Oncology II	Q9BXY4	RSPO3	R-spondin-3
Oncology II	P31949	S100A11	Protein S100-A11
Oncology II	P26447	S100A4	Protein S100-A4
Oncology II	O14828	SCAMP3	Secretory carrier-associated membrane protein 3
Oncology II	P21583	SCF	Stem cell factor
Oncology II	Q9BYH1	SEZ6L	Seizure 6-like protein
Oncology II	P09486	SPARC	SPARC
Oncology II	P18827	SYND1	Syndecan-1
Oncology II	P56279	TCL1A	T-cell leukemia / lymphoma protein 1A
Oncology II	P48307	TFPI-2	Tissue factor pathway inhibitor 2
Oncology II	P01135	TGF-alpha	Transforming growth factor alpha
Oncology II	P37173	TGFR-2	TGF-beta receptor type-2
Oncology II	O15455	TLR3	Toll-like receptor 3
Oncology II	Q9NS68	TNFRSF19	Tumor necrosis factor receptor superfamily member 19
Oncology II	P43489	TNFRSF4	Tumor necrosis factor receptor superfamily member 4
Oncology II	O95407	TNFRSF6B	Tumor necrosis factor receptor superfamily member 6B
Oncology II	O75888	TNFSF13	Tumor necrosis factor ligand superfamily member 13
Oncology II	P50591	TRAIL	TNF-related apoptosis-inducing ligand
Oncology II	P40222	TXLNA	Alpha-taxilin
Oncology II	P15692	VEGF-A	Vascular endothelial growth factor A
Oncology II	P35968	VEGFR-2	Vascular endothelial growth factor receptor 2
Oncology II	P35916	VEGFR-3	Vascular endothelial growth factor receptor 3
Oncology II	P08670	VIM	Vimentin
Oncology II	Q14508	WFDC2	WAP four-disulfide core domain protein 2
Oncology II	Q9Y5W5	WIF-1	Wnt inhibitory factor 1
Oncology II	O95388	WISP-1	WNT1-inducible-signaling pathway protein 1
Oncology II	O43895	XPNPEP2	Xaa-Pro aminopeptidase 2

## Sheet: Table S2
Table S2. Levels of CEA and CA19-9 in 3 groups (preoperative results)
	CEA (normal range: 0~5)			CA19-9 (normal range : 0~37)
	average	n	>5	average	n	>37
Control	2.7	46	5 (11%)	31.1	53	9 (17%)
Meta	3.6	29	5 (17%)	35	28	7 (25%)
Recur	4.2	12	2 (17%)	81.6	12	4 (33%)
